# Supplementary material for: Global impacts of marine heatwaves on coastal foundation species
Source: Nat Commun. 2024 Jun 13;15:5052. doi: 10.1038/s41467-024-49307-9 (PMC11176324; doi:10.1038/s41467-024-49307-9)
Supplement: Supplementary file 4 — Supplementary Data 1 [file 41467_2024_49307_MOESM4_ESM.xlsx]

## Sheet: Sheet1
Ecoregion	Foundation species group	n (total)	n (available as ranges)	n (available as accurate records)	Average change (% loss in red, % gain in green)	Range of responses	SD
Western Mediterranean	Gorgonian soft corals	59	NA	59	-44	0.0 to 100.0	28.7
Adriatic Sea	Gorgonian soft corals	13	NA	13	-35.9	0.0 to 98.0	34.6
Alboran Sea	Gorgonian soft corals	2	NA	2	-10.7	3.3 to 18.0	10.4
Aegean Sea	Gorgonian soft corals	2	NA	2	-47.5	43.0 to 52.0	6.3
Hawaii	Hard Corals	1	NA	1	0	NA	NA
Fiji Islands	Hard Corals	72	5	67	-18.3	0.0 to 100.0	31.2
Samoa Islands	Hard Corals	13	6	7	-19.8	1.0 to 95.0	31.2
Southern Cook/Austral Islands	Hard Corals	1	1	0	1	NA	NA
Society Islands	Hard Corals	40	NA	40	-3.4	0.0 to 100.0	15.8
Tuamotus	Hard Corals	2	NA	2	0	0.0*	NA
Easter Island	Hard Corals	1	NA	1	-87.5	NA	NA
Nicoya	Hard Corals	3	3	NA	-34.3	1.0 to 51.0†	NA
Cocos Islands	Hard Corals	1	1	NA	-51	NA	NA
Northern Galapagos Islands	Hard Corals	2	2	NA	-51	51.0*†	NA
Eastern Galapagos Islands	Hard Corals	2	2	NA	-51	51.0*†	NA
Guayaquil	Hard Corals	3	3	NA	-11	11.0*	NA
Panama Bight	Hard Corals	2	2	NA	-6	1.0 to 11.0†	NA
Western Caribbean	Hard Corals	49	11	38	-16.7	0.0 to 80.0	23.1
Greater Antilles	Hard Corals	99	2	97	-35.1	0.0 to 100.0	34
Floridian	Hard Corals	155	6	149	-18.1	0.0 to 100.0	16.8
Bahamian	Hard Corals	32	8	24	-23.9	0.0 to 88.9	27.8
Eastern Caribbean	Hard Corals	48	2	46	-35.7	0.0 to 100.0	35
Southwestern Caribbean	Hard Corals	19	1	18	-34.9	0.3 to 100.0	35.1
Southern Caribbean	Hard Corals	22	2	20	-23.4	0.0 to 94.1	29.6
Fernando de Naronha and Atoll das Rocas	Hard Corals	1	NA	1	0	NA	NA
Northeastern Brazil	Hard Corals	2	NA	2	-28.9	0.5 to 57.4	40.3
Eastern Brazil	Hard Corals	3	2	1	-34	0.0 to 51.0†	29.4
Gulf of Guinea Islands	Hard Corals	2	NA	2	-1.6	0.8 to 2.5	1.2
Northern and Central Red Sea	Hard Corals	27	NA	27	-0.6	0.0 to 10.4	2
Seychelles	Hard Corals	1	1	NA	51	NA	NA
East African Coral Coast	Hard Corals	26	7	19	-40.3	1.0 to 94.7	27.7
Delagoa	Hard Corals	7	1	6	-24.9	14.0 to 51.0	12.4
Western and Northern Madagascar	Hard Corals	9	3	6	-20.3	0.0 to 51.0†	24.9
Mascarene Islands	Hard Corals	14	2	12	-25.9	0.0 to 71.6	27.4
Western Arabian Sea	Hard Corals	1	1	NA	51	NA	NA
Maldives	Hard Corals	26	NA	26	-51	0.0 to 100.0	39.8
Chagos	Hard Corals	2	NA	2	-55	30.0 to 80.0	35.4
South India and Sri Lanka	Hard Corals	4	2	2	-69	51.0 to 89.3	20.9
Andaman and Nicobar Islands	Hard Corals	1	NA	1	-30.5	NA	NA
Northern Bay of Bengal	Hard Corals	2	NA	2	-6.25	6.25*	NA
Gulf of Thailand	Hard Corals	7	NA	7	-22.7	0.0 to 88.8	38.5
Andaman Sea Coral Coast	Hard Corals	7	NA	7	-0.3	0.0 to 2.3	0.9
Malacca Strait	Hard Corals	2	NA	2	-5	0.5 to 10.0	7
Western Sumatra	Hard Corals	10	NA	10	-34.4	0.0 to 90.0	43.3
Cocos-Keeling/Christmas Island	Hard Corals	4	NA	4	-0.8	0.0 to 1.0	0.5
Sunda Shelf/Java Sea	Hard Corals	37	4	33	-15.9	0.0 to 57.9	21.2
Northeast Sulawesi	Hard Corals	1	NA	1	-1.25	NA	NA
Lesser Sunda	Hard Corals	16	NA	16	-27.2	0.0 to 84.9	31.1
Banda Sea	Hard Corals	7	NA	7	0	0.0*	NA
Bonaparte Coast	Hard Corals	1	NA	1	-62.7	NA	NA
Arnhem Coast to Gulf of Carpentaria	Hard Corals	1	NA	1	-100	NA	NA
Torres Strait and Northern Great Barrier Reef	Hard Corals	24	6	18	-25.2	0.1 to 95.5	31.5
Southeast Papua New Guinea	Hard Corals	1	NA	1	-0.25	NA	NA
Central and Southern Great Barrier Reef	Hard Corals	74	59	15	-25.4	0.0 to 65.0	23.5
Tweed - Moreton	Hard Corals	7	2	5	-13.4	0.3 to 37.0	16.2
New Caledonia	Hard Corals	20	NA	20	-0.2	0.0 to 2.5	0.6
Southern Vietnam	Hard Corals	6	1	5	-8.8	0.0 to 51.0†	20.7
Gulf of Tonkin	Hard Corals	2	NA	2	0	0.0*	NA
South China Sea Oceanic Islands	Hard Corals	1	1	NA	-51	NA	NA
Southern China	Hard Corals	15	NA	15	-0.9	0.0 to 12.5	3.2
East China Sea	Hard Corals	13	10	3	-26.8	0.0 to 100.0	31.1
South Kuroshio	Hard Corals	6	2	4	-10.3	0.0 to 51.0†	20.4
Central Kuroshio Current	Hard Corals	8	7	1	-9.4	0.0 to 51.0†	17.5
Mariana Islands	Hard Corals	19	17	2	-14.8	0.0 to 51.0†	14.6
Eastern Philippines	Hard Corals	15	1	14	-11.1	0.0 to 95.0	26.5
Palawan/North Borneo	Hard Corals	30	2	28	-6.5	0.0 to 51.0†	13.7
Marshall Islands	Hard Corals	3	NA	3	0	0.0*	NA
Sulawesi Sea/Makassar Strait	Hard Corals	2	2	NA	-5.5	0.0 to 11.0†	NA
Bismark Sea	Hard Corals	3	1	2	-8.7	5.0 to 11.0†	3.2
Solomon Archipelago	Hard Corals	9	NA	9	-17.6	0.0 to 49.3	19.2
Vanuatu	Hard Corals	1	NA	1	-0.01	NA	NA
Fiji Islands	Seagrass (change in cover)	1	NA	1	20.2	NA	NA
Floridian	Seagrass (change in cover)	2	NA	2	-13.1	22.2% loss to 4.0% loss	12.9
Celtic Seas	Seagrass (change in cover)	1	NA	1	28.8	NA	NA
Andaman Sea Coral Coast	Seagrass (change in cover)	3	NA	3	-22.4	33.1% loss to 8.5% loss	12.6
Malacca Strait	Seagrass (change in cover)	5	NA	5	-23.1	68.5% loss to 32.2% gain	43.8
Arnhem Coast to Gulf of Carpentaria	Seagrass (change in cover)	1	NA	1	-39.8	NA	NA
Torres Strait and Northern Great Barrier Reef	Seagrass (change in cover)	10	NA	10	-5.7	62.9% loss to >100% gain	50.6
Central and Southern Great Barrier Reef	Seagrass (change in cover)	15	NA	15	-14.3	38.3% loss to 19.3% gain	16.4
Tweed - Moreton	Seagrass (change in cover)	20	NA	20	-28.6	100% loss to >100% gain	46.7
Vanuatu	Seagrass (change in cover)	2	NA	2	2	1.6% loss to 5.7% gain	5.1
Gulf of Alaska	Macroalgae	2	NA	2	-63	26.1% loss to 100% loss	52.3
	(change in density)
Oregon, Washington, Vancouver Coast and Shelf	Macroalgae	10	NA	10	-30.9	93.8% loss to >100% gain	56.6
	(change in density)
Northern California	Macroalgae (change in density)	14	NA	14	-39.3	93.4% loss to 44.9% gain	60.8
Southern California Bight	Macroalgae (change in density)	28	NA	28	-14.8	78.0% loss to > 100% gain	58.2
Magdalena transition	Macroalgae (change in density)	1	NA	1	-4.09	NA	NA
Humboldtian	Macroalgae (change in density)	1	NA	1	-24.4	NA	NA
Gulf of Maine	Macroalgae (change in density)	1	NA	1	-31.2	NA	NA
Southern Norway	Macroalgae (change in cover)	9	NA	9	6.5	19.3% loss to 55.2% gain	23.4
North Sea	Macroalgae (change in cover)	25	NA	25	-10.8	100% loss to >100.0 gain	66.2
Houtman	Macroalgae (change in cover)	9	NA	9	-24.1	98.9% loss to 65.2% gain	45.6
Bassian	Macroalgae (change in cover)	21	NA	21	14.9	56.5% loss to > 100% gain	44.6
Cape Howe	Macroalgae (change in cover)	17	NA	17	-12.6	79.8% loss to 26.9% gain	30.9
Northeastern New Zealand	Macroalgae (change in cover)	1	NA	1	-11.8	NA	NA
