# Supplementary material for: Global impacts of marine heatwaves on coastal foundation species
Source: Nat Commun. 2024 Jun 13;15:5052. doi: 10.1038/s41467-024-49307-9 (PMC11176324; doi:10.1038/s41467-024-49307-9)
Supplement: Supplementary file 5 — Supplementary Data 2 [file 41467_2024_49307_MOESM5_ESM.xlsx]

## Sheet: Sheet1
Realm	Province	Ecoregion	Mean intensity (˚C)	Max intensity (˚C)	Cumulative intensity (˚C)	Max absolute temp (˚C)	Duration (days)
Temperate Northern Atlantic	Mediterranean Sea	Western Mediterranean	1.9 to 3.7	2.6 to 5.2	4.0 to 89.8	22.7 to 29.5	5 to 88
		Adriatic Sea	2.6 to 3.0	3.6 to 4.7	13.0 to 90.8	27.3 to 28.8	11 to 75
		Aegean Sea †	2.4	3.8	22.7	27.6	28
		Alboran Sea	1.9 to 2.8	2.9 to 4.2	23.2 to 26.2	24.6 to 27.0	17 to 36
	Northern European Seas	North Sea	2.8 to 4.0	3.9 to 5.6	39.8 to 135.1	18.8 to 22.7	11 to 46
		Celtic Seas*	1.6	2.8	33.8	16.9	21
		Southern Norway	2.9 to 3.9	4.0 to 6.3	65.5 to 122.4	18.6 to 21.4	20 to 34
	Cold Temperate Northwest Atlantic	Gulf of Maine/Bay of Fundy*	3.4	4.3	20.5	21.7	6
Temperate Northern Pacific	Warm Temperate Northwest Pacific	Central Kuroshio Current	1.6 to 2.0	2.2 to 2.6	8.6 to 29.4	23.0 to 29.8	5 to 18
		East China Sea	1.5 to 3.5	1.9 to 4.9	16.7 to 97.4	25.6 to 32.0	11 to 52
	Cold Temperate Northeast Pacific	Gulf of Alaska	2.1 to 3.7	3.3 to 6.3	108.3 to 122.4	13.5 to 21.4	33 to 55
		Oregon, Washington, Vancouver Coast and Shelf	2.5 to 3.0	3.6 to 4.3	37.2 to 77.0	15.1 to 17.0	14 to 26
		Northern California	2.3 to 2.6	3.0 to 4.0	23.2 to 374.6	15.7 to 18.2	10 to 147
	Warm Temperate Northeast Pacific	Southern California Bight	2.5 to 4.0	3.4 to 5.3	32.8 to 157.6	19.8 to 25.0	12 to 39
		Magdalena Transition*	3.9	5.9	341.4	29.6	88
Tropical Atlantic	Tropical Northwestern Atlantic	Bahamian	1.1 to 1.6	1.2 to 2.2	5.3 to 58.2	29.7 to 31.0	5 to 47
		Eastern Caribbean	0.8 to 1.6	1.2 to 2.6	8.0 to 106.0	28.2 to 31.3	5 to 85
		Greater Antilles	0.8 to 1.6	1.2 to 2.4	6.8 to 86.2	27.9 to 31.7	5 to 70
		Southern Caribbean	1.2 to 1.7	1.5 to 2.8	9.2 to 47.9	28.7 to 30.9	8 to 54
		Southwestern Caribbean	1.1 to 2.1	1.6 to 4.2	7.0 to 210.5	29.9 to 31.5	5 to 95
		Western Caribbean	1.0 to 1.6	1.4 to 2.3	5.1 to 65.2	28.5 to 31.6	4 to 45
		Floridian ‡	1.0 to 1.7	1.5 to 2.3	3.1 to 50.6	29.8 to 31.9	2 to 40
	Tropical Southwestern Atlantic	Fernando de Naronha and Atoll das Rocas*	1	1.4	5.7	29.3	6
		Northeastern Brazil	0.9	1.5 to 2.1	8.9 to 27.9	27.9 to 30.3	10 to 32
		Eastern Brazil	0.9 to 1.2	1.2 to 1.9	21.7 to 23.2	25.8 to 29.2	19 to 24
	Gulf of Guinea	Gulf of Guinea Islands †	1.3	1.6	21.9	29.9	17
Western Indo-Pacific	Red Sea and Gulf of Aden	Northern and Central Red Sea	1.1 to 2.2	1.5 to 3.2	10.0 to 106.2	23.3 to 32.2	7 to 60
	Somali/Arabian	Western Arabian Sea*	1.4	2.2	27	29.2	19
	Western Indian Ocean	East African Coral Coast	1.1 to 1.7	1.7 to 3.5	7.3 to 173.3	30.4 to 31.7	6 to 91
		Seychelles*	1.5	2.3	49.7	30.6	36
		Mascarene Islands	1.3 to 1.7	1.7 to 2.6	8.4 to 49.5	28.4 to 31.0	6 to 30
		Western and Northern Madagascar	0.9 to 1.4	1.2 to 2.1	9.6 to 49.2	27.7 to 31.6	7 to 42
		Delagoa	1.4 to 1.6	2.1 to 2.7	7.8 to 44.9	28.5 to 29.1	5 to 29
	Western and South Indian Shelf	South India and Sri Lanka	1.1 to 1.3	1.6 to 2.1	6.7 to 42.2	29.9 to 32.4	6 to 32
	Central Indian Ocean Islands	Maldives	1.0 to 1.3	1.5 to 2.2	6.0 to 109.6	30.0 to 31.8	5 to 106
		Chagos	1.3 to 1.6	2.2 to 2.5	32.0 to 38.9	31.1 to 31.2	24-26
	Bay of Bengal	Northern Bay of Bengal †	1.7	2	22.5	28.4	13
	Andaman	Andaman and Nicobar Islands*	1.4	2.2	40.5	32.3	30
		Andaman Sea Coral Coast ‡	1.1 to 1.6	1.6 to 2.3	7.6 to 77.2	29.9 to 31.0	5 to 57
		Western Sumatra	1.1 to 1.3	1.5 to 2.2	5.4 to 51.3	31.2 to 31.9	5 to 41
Central Indo-Pacific	South China Sea	Gulf of Tonkin	1.8 to 1.9	2.4 to 2.6	25.1	31.7 to 32.0	13 to 14
		Southern China	1.3 to 2.9	1.8 to 5.3	11.7 to 99.2	25.9 to 31.1	7 to 34
		South China Sea Oceanic Islands*	2	2.8	36.3	31.5	18
	Sunda Shelf	Gulf of Thailand	1.2 to 1.7	1.7 to 2.3	11.6 to 51.3	30.6 to 31.6	9 to 31
		Southern Vietnam	2.0 to 2.2	2.7 to 3.2	13.8 to 101.1	30.6 to 31.6	7 to 47
		Sunda Shelf/Java Sea	1.0 to 1.9	1.6 to 2.7	7.4 to 95.7	29.6 to 31.7	6 to 58
		Malacca Strait ‡	1.0 to 1.4	1.6 to 2.2	8.3 to 80.0	30.9 to 32.1	6 to 57
	Java Transition	Cocos-Keeling/Christmas Island	1.5 to 1.6	1.9 to 2.0	8.8 to 24.0	29.8 to 30.2	6 to 15
	South Kuroshio	South Kuroshio	1.3 to 1.8	1.8 to 2.6	8.8 to 41.8	24.0 to 31.2	5 to 32
	Tropical Northwestern Pacific	Mariana Islands	1.0 to 1.6	1.6 to 2.2	6.8 to 80.1	30.2 to 31.7	5 to 54
	Western Coral Triangle	Palawan/North Borneo	1.0 to 1.5	1.3 to 2.2	6.9 to 66.3	29.1 to 32.4	5 to 47
		Eastern Philippines	1.0 to 1.7	1.6 to 2.6	6.8 to 46.7	28.3 to 32.0	5 to 35
		Sulawesi Sea/Makassar Strait	1.1	1.6 to 1.8	16.8 to 48.8	31.1 to 31.2	15 to 45
		Banda Sea	1.0 to 1.5	1.4 to 2.1	9.9 to 36.5	28.6 to 31.4	10 to 26
		Lesser Sunda	1.1 to 1.9	1.7 to 2.8	9.0 to 154.9	29.5 to 32.7	8 to 90
		Northeast Sulawesi*	1.3	1.7	7.8	30.8	6
	Eastern Coral Triangle	Bismark Sea	1.2 to 1.4	1.6 to 2.0	7.1 to 16.9	30.5 to 31.6	5 to 14
		Solomon Archipelago	1.0 to 1.5	1.5 to 2.0	7.5 to 45.9	30.2 to 31.3	5 to 44
		Southeast Papua New Guinea*	1.4	2.2	24.2	31.4	17
	Sahul Shelf	Arnhem Coast to Gulf of Carpentaria ‡	1.4 to 1.9	2.1 to 2.8	39.1 to 151.8	31.6 to 32.9	21 to 110
		Bonaparte Coast*	1.3	1.9	51.6	31.6	40
	Northeast Australian Shelf	Torres Strait and Northern Great Barrier Reef ‡	1.3 to 2.0	1.8 to 3.2	6.8 to 203.7	27.6 to 31.5	5 to 127
		Central and Southern Great Barrier Reef ‡	1.0 to 2.0	1.4 to 3.1	8.0 to 113.1	22.9 to 31.5	6 to 85
	Tropical Southwest Pacific	Fiji Islands ‡	1.1 to 1.9	1.6 to 2.8	7.0 to 80.7	26.8 to 30.9	5 to 63
		Vanuatu ‡	1.3 to 1.5	1.8 to 2.1	28.2 to 80.7	27.3 to 28.9	21 to 64
		New Caledonia	1.0 to 2.1	1.6 to 2.9	7.6 to 32.4	24.6 to 30.6	5 to 21
Eastern Indo-Pacific	Hawaii	Hawaii*	1	1.5	35	25.6	34
	Marshall, Gilbert and Ellis Islands	Marshall Islands	1.0 to 1.1	1.3 to 1.6	7.4 to 10.0	29.3 to 31.0	7 to 10
	Central Polynesia	Samoa Islands	1.4	1.7 to 2.0	11.3 to 20.4	30.5 to 31.1	8 to 15
	Southeastern Polynesia	Tuamotus	1.1 to 1.5	1.5 to 2.2	16.5 to 18.4	24.8 to 26.2	12 to 15
		Southern Cook/Austral Islands*	1.5	2.1	13.5	29.7	9
		Society Islands	0.8 to 1.3	1.3 to 2.0	5.7 to 75.9	27.8 to 30.6	5 to 71
	Easter Island	Easter Island*	1.4	2.6	28.5	28	20
Tropical Eastern Pacific	Tropical East Pacific	Nicoya	1.2 to 1.3	1.8 to 2.0	16.8 to 61.0	30.3 to 31.3	14 to 49
		Cocos Islands*	1.9	3.5	107.2	30.6	55
		Panama Bight	1.6 to 1.7	2.3 to 2.8	47.8 to 95.8	29.3 to 30.5	31 to 55
		Guayaquil	2.6 to 2.7	4.5 to 4.6	257.5 to 260.4	30.1 to 30.2	87 to 88
	Galapagos	Northern Galapagos	3.1 to 3.2	4.6 to 5.0	261.2 to 334.8	30.8 to 30.9	80 to 107
		Eastern Galapagos	2.7 to 3.0	5.4	200.0 to 216.1	30.6 to 32.0	73
Temperate South America	Warm Temperate Southeastern Pacific	Humboldtian*	2.5	4.2	142.8	24.5	58
Temperate Australasia	Northern New Zealand	Northeastern New Zealand*	1.8	3	26.8	20.69	15
	East Central Australian Shelf	Tweed-Moreton ‡	1.4 to 1.8	1.6 to 2.9	6.9 to 139.7	27.4 to 32.2	5 to 76
	Southeast Australian Shelf	Cape Howe	1.8 to 2.2	2.2 to 3.2	17.5 to 68.2	19.4 to 25.5	10 to 31
		Bassian	1.9 to 2.4	2.9 to 3.9	34.4 to 217.3	17.7 to 21.1	17 to 91
	West Central Australian Shelf	Houtman	1.8 to 3.0	2.3 to 6.0	11.7 to 155.7	20.1 to 29.0	6 to 78
