# Supplementary material for: Global impacts of marine heatwaves on coastal foundation species
Source: Nat Commun. 2024 Jun 13;15:5052. doi: 10.1038/s41467-024-49307-9 (PMC11176324; doi:10.1038/s41467-024-49307-9)
Supplement: Supplementary file 7 — Source Data [file 41467_2024_49307_MOESM7_ESM.xlsx]

## Sheet: Figure 1
Year	Percent negative observations
1985	0
1986	0
1987	0
1988	0
1989	0
1990	4.54545
1991	0
1992	0
1993	0
1994	6.06061
1995	5.19481
1996	7.54717
1997	0.632911
1998	12.5376
1999	4.19426
2000	5.16667
2001	5.5
2002	6.6838
2003	2.99103
2004	1.65441
2005	16.5174
2006	2.06121
2007	1.94332
2008	1.36364
2009	0.68918
2010	9.54693
2011	4.60469
2012	1.40086
2013	3.32997
2014	0.686275
2015	8.74183
2016	17.4174
2017	5.9637
2018	7.07635
2019	3.10078

## Sheet: Figure 2
Fig. 2b								Fig. 2c
Foundation species type	Ecoregion	n 0% bleached	n <10% bleached	n 10-50% bleached	n ≥50% bleached			Foundation species type	Ecoregion	n <10% MME	n 10-50% MME	n ≥50% MME
Hard Corals	Hawaii	1						Gorgonian soft corals	Alboran Sea	1	1
Hard Corals	Fiji Islands	34	14	9	15			Gorgonian soft corals	Western Mediterranean	9	24	26
Hard Corals	Samoa Islands		7	4	2			Gorgonian soft corals	Aegean Sea		2
Hard Corals	Southern Cook/Austral Islands		1					Gorgonian soft corals	Adriatic Sea	5	2	6
Hard Corals	Society Islands	28	11		1
Hard Corals	Tuamotus	2
Hard Corals	Easter Island				1
Hard Corals	Nicoya		1		2
Hard Corals	Cocos Islands				1
Hard Corals	Northern Galapagps Islands				2
Hard Corals	Eastern Galapagos Islands				2
Hard Corals	Guayaquil			3
Hard Corals	Panama Bight		1	1
Hard Corals	Western Caribbean	9	21	13	6
Hard Corals	Greater Antilles	13	25	22	39
Hard Corals	Floridian	3	57	86	9
Hard Corals	Bahamian	2	15	7	8
Hard Corals	Eastern Caribbean	8	11	12	17
Hard Corals	Southwestern Caribbean		5	8	6
Hard Corals	Southern Caribbean	3	7	6	6
Hard Corals	Fernando de Naronha and Atoll das Rocas	1
Hard Corals	Northeastern Brazil		1		1
Hard Corals	Eastern Brazil	1			2
Hard Corals	Gulf of Guinea Islands		2
Hard Corals	Northern and Central Red Sea	19	7	1
Hard Corals	Seychelles				1
Hard Corals	East African Coral Coast		3	13	10
Hard Corals	Delagoa			6	1
Hard Corals	Western and Northern Madagascar	5		1	3
Hard Corals	Mascarene Islands	4	2	4	4
Hard Corals	Western Arabian Sea				1
Hard Corals	Maldives	3	4	4	15
Hard Corals	Chagos			1	1
Hard Corals	South India and Sri Lanka				4
Hard Corals	Andaman and Nicobar Islands			1
Hard Corals	Northern Bay of Bengal		2
Hard Corals	Gulf of Thailand	3	2		2
Hard Corals	Andaman Sea Coral Coast	6	1
Hard Corals	Malacca Strait		1	1
Hard Corals	Western Sumatra	4	2		4
Hard Corals	Cocos-Keeling/Christmas Island	1	3
Hard Corals	Sunda Shelf/Java Sea	15	8	11	3
Hard Corals	Northeast Sulawesi		1
Hard Corals	Lesser Sunda	5	3	4	4
Hard Corals	Banda Sea	7	0
Hard Corals	Bonaparte Coast				1
Hard Corals	Arnhem Coast to Gulf of Carpentaria				1
Hard Corals	Torres Strait and Northern Great Barrier Reef		13	3	8
Hard Corals	Southeast Papua New Guinea		1
Hard Corals	Central and Southern Great Barrier Reef	2	25	15	32
Hard Corals	Tweed–Moreton			5	2
Hard Corals	New Caledonia	17	3
Hard Corals	Southern Vietnam	2	3		1
Hard Corals	Gulf of Tonkin	2
Hard Corals	South China Sea Oceanic Islands				1
Hard Corals	Southern China	11	3	1
Hard Corals	East China Sea	4	1	3	5
Hard Corals	South Kuroshio	4		1	1
Hard Corals	Central Kuroshio Current	3	2	2	1
Hard Corals	Mariana Islands	1	2	14	2
Hard Corals	Eastern Philippines	4	9		2
Hard Corals	Palawan/North Borneo	13	13	2	2
Hard Corals	Marshall Islands	3
Hard Corals	Sulawesi Sea/Makassar Strait	1		1
Hard Corals	Bismarck Sea		2	1
Hard Corals	Solomon Archipelago	1	3	5
Hard Corals	Vanuatu		1

## Sheet: Figure 3
Fig. 3b		% change in cover of primary species averaged by site
Foundation species type	Ecoregion	Severe loss ( ≥50%)	Moderate loss ( ≥10 to <50%)	Mild change (<10% loss to <10% gain)	Moderate gain ( ≥10 to <50%)	Severe gain ( ≥50%)
Seagrass	Fiji Islands				1
Seagrass	Floridian		1	1
Seagrass	Celtic Seas				1
Seagrass	Andaman Sea Coral Coast		2	1
Seagrass	Malacca Strait	2	1	1	1
Seagrass	Arnhem Coast to Gulf of Carpentaria		1
Seagrass	Torres Strait and Northern Great Barrier Reef	2	3	2	2	1
Seagrass	Central and Southern Great Barrier Reef		10	3	2
Seagrass	Tweed–Moreton	5	8	4	2	1
Seagrass	Vanuatu			2
Fig. 3c		% change in cover of primary species averaged by site
Foundation species type	Ecoregion	Severe loss ( ≥50%)	Moderate loss ( ≥10 to <50%)	Mild change (<10% loss to <10% gain)	Moderate gain ( ≥10 to <50%)	Severe gain ( ≥50%)
macroalgae	Gulf of Alaska	1	1
macroalgae	Oregon, Washington, Vancouver Is.	5	3		1	1
macroalgae	Northern California	9	1	1	1	2
macroalgae	Southern California Bight	11	7	2	3	5
macroalgae	Magdalena transition		1
macroalgae	Humboldtian		1
macroalgae	Gulf of Maine		1
macroalgae	Southern Norway		2	5	1	1
macroalgae	North Sea	6	7	7	2	3
macroalgae	Houtman	2	5		1	1
macroalgae	Bassian	1	6	5	4	5
macroalgae	Cape Howe	3	6	2	6
macroalgae	Northeastern New Zealand		1

## Sheet: Figure 4
Invertebrates
Point in range	Mean	SE	n
0-25%	23.5203	2.15042	171
25-75%	22.8985	0.96027	880
75-100%	20.5161	3.14208	73
Plants
Point in range	Mean	SE	n
0-25%	-20.1598	12.2704	34
25-75%	-6.11597	7.55052	97
75-100%	10.9848	13.0145	56
